# Supplementary material for: Identification and Characterization of microRNAs from Peanut (Arachis hypogaea L.) by High-Throughput Sequencing
Source: PLoS One. 2011 Nov 16;6(11):e27530. doi: 10.1371/journal.pone.0027530 (PMC3217988; doi:10.1371/journal.pone.0027530)
Supplement: Table S4 — GO classification and KEGG pathway analysis of targets. (XLS) [file pone.0027530.s005.xls]

## Sheet: Molecular Function
miRNA family	Target EST	Go id	Term_type	Name
miR159	AHTC1000547	GO:0016984	Molecular Function	ribulose-bisphosphate carboxylase activity
miR14	AHTC1001095	GO:0003676	Molecular Function	nucleic acid binding
miR2	AHTC1001525	GO:0003676	Molecular Function	nucleic acid binding
miR2	AHTC1001525	GO:0003723	Molecular Function	RNA binding
miR2	AHTC1001525	GO:0008270	Molecular Function	zinc ion binding
miR159	AHTC1002540	GO:0005506	Molecular Function	iron ion binding
miR159	AHTC1002540	GO:0016491	Molecular Function	oxidoreductase activity
miR11	AHTC1003832	GO:0005515	Molecular Function	protein binding
miR11	AHTC1003832	GO:0008270	Molecular Function	zinc ion binding
miR408	AHTC100456	GO:0005507	Molecular Function	copper ion binding
miR408	AHTC1004566	GO:0009055	Molecular Function	electron carrier activity
miR1511	AHTC1004711	GO:0005215	Molecular Function	transporter activity
miR1511	AHTC1004711	GO:0005506	Molecular Function	iron ion binding
miR1511	AHTC1004711	GO:0016491	Molecular Function	oxidoreductase activity
miR396	AHTC1005991	GO:0005524	Molecular Function	ATP binding
miR396	AHTC1005991	GO:0016818	Molecular Function	hydrolase activity, acting on acid anhydrides, in phosphorus-containing anhydrides
miR396	AHTC1006636	GO:0005524	Molecular Function	ATP binding
miR396	AHTC1006636	GO:0016818	Molecular Function	hydrolase activity, acting on acid anhydrides, in phosphorus-containing anhydrides
miR396	AHTC1006736	GO:0005524	Molecular Function	ATP binding
miR396	AHTC1006736	GO:0016818	Molecular Function	hydrolase activity, acting on acid anhydrides, in phosphorus-containing anhydrides
miR14	AHTC1007505	GO:0005509	Molecular Function	calcium ion binding
miR14	AHTC1007956	GO:0004672	Molecular Function	protein kinase activity
miR14	AHTC1007956	GO:0005524	Molecular Function	ATP binding
miR156	AHTC1008113	GO:0000175	Molecular Function	3'-5'-exoribonuclease activity
miR156	AHTC1008113	GO:0003723	Molecular Function	RNA binding
miR396	AHTC1008460	GO:0003676	Molecular Function	nucleic acid binding
miR396	AHTC1008460	GO:0008270	Molecular Function	zinc ion binding
miR14	AHTC1008882	GO:0004867	Molecular Function	serine-type endopeptidase inhibitor activity
miR399	AHTC1010943	GO:0016853	Molecular Function	isomerase activity
miR397	AHTC1011341	GO:0016491	Molecular Function	oxidoreductase activity
miR397	AHTC1011341	GO:0016491	Molecular Function	oxidoreductase activity
miR159	AHTC1012025	GO:0016757	Molecular Function	transferase activity, transferring glycosyl groups
miR396	AHTC1013123	GO:0005515	Molecular Function	protein binding
miR396	AHTC1013123	GO:0008270	Molecular Function	zinc ion binding
miR1515	AHTC1013529	GO:0030528	Molecular Function	transcription regulator activity
miR396	AHTC1016221	GO:0005524	Molecular Function	ATP binding
miR396	AHTC1016221	GO:0016818	Molecular Function	hydrolase activity, acting on acid anhydrides, in phosphorus-containing anhydrides
miR396	AHTC1016568	GO:0003676	Molecular Function	nucleic acid binding
miR166	AHTC1018155	GO:0003824	Molecular Function	catalytic activity
miR172	AHTC1018174	GO:0003700	Molecular Function	transcription factor activity
miR16	AHTC1018300	GO:0016491	Molecular Function	oxidoreductase activity
miR156	AHTC1019928	GO:0005198	Molecular Function	structural molecule activity
miR164	AHTC1022619	GO:0003677	Molecular Function	DNA binding
miR164	AHTC1022619	GO:0003677	Molecular Function	DNA binding
miR528	AHTC1026854	GO:0004356	Molecular Function	glutamate-ammonia ligase activity
miR14	AHTC1029097	GO:0005515	Molecular Function	protein binding
miR14	AHTC1029097	GO:0008270	Molecular Function	zinc ion binding
miR14	AHTC1031662	GO:0003824	Molecular Function	catalytic activity
miR14	AHTC1031662	GO:0050662	Molecular Function	coenzyme binding
miR528	AHTC1032213	GO:0015238	Molecular Function	drug transporter activity
miR528	AHTC1032213	GO:0015297	Molecular Function	antiporter activity
miR17	AHTC1032501	GO:0003677	Molecular Function	DNA binding
miR17	AHTC1032501	GO:0005524	Molecular Function	ATP binding
miR17	AHTC1032501	GO:0008094	Molecular Function	DNA-dependent ATPase activity
miR14	AHTC1034584	GO:0008686	Molecular Function	3,4-dihydroxy-2-butanone-4-phosphate synthase activity
miR166	AHTC1034734	GO:0005215	Molecular Function	transporter activity
miR14	AHTC1036290	GO:0004143	Molecular Function	diacylglycerol kinase activity
miR14	AHTC1036672	GO:0005525	Molecular Function	GTP binding
miR398	Contig100	GO:0004672	Molecular Function	protein kinase activity
miR398	Contig100	GO:0004713	Molecular Function	protein tyrosine kinase activity
miR398	Contig100	GO:0005524	Molecular Function	ATP binding
miR166	Contig105	GO:0004221	Molecular Function	ubiquitin thiolesterase activity
miR166	Contig105	GO:0004221	Molecular Function	ubiquitin thiolesterase activity
miR169	Contig106	GO:0003700	Molecular Function	transcription factor activity
miR169	Contig106	GO:0003700	Molecular Function	transcription factor activity
miR169	Contig110	GO:0003700	Molecular Function	transcription factor activity
miR528	Contig111	GO:0005515	Molecular Function	protein binding
miR535	Contig112	GO:0016757	Molecular Function	transferase activity, transferring glycosyl groups
miR2914	Contig11355	GO:0003677	Molecular Function	DNA binding
miR169	Contig114	GO:0003677	Molecular Function	DNA binding
miR169	Contig114	GO:0003700	Molecular Function	transcription factor activity
miR22	Contig11849	GO:0003677	Molecular Function	DNA binding
miR160	Contig118	GO:0003700	Molecular Function	transcription factor activity
miR160	Contig118	GO:0030528	Molecular Function	transcription regulator activity
miR160	Contig118	GO:0043565	Molecular Function	sequence-specific DNA binding
miR408	Contig119	GO:0005507	Molecular Function	copper ion binding
miR408	Contig119	GO:0009055	Molecular Function	electron carrier activity
miR408	Contig119	GO:0005507	Molecular Function	copper ion binding
miR408	Contig119	GO:0009055	Molecular Function	electron carrier activity
miR408	Contig119	GO:0005507	Molecular Function	copper ion binding
miR408	Contig119	GO:0009055	Molecular Function	electron carrier activity
miR164	Contig123	GO:0005249	Molecular Function	voltage-gated potassium channel activity
miR164	Contig123	GO:0005515	Molecular Function	protein binding
miR156	Contig127	GO:0016491	Molecular Function	oxidoreductase activity
miR4, miR10	Contig128	GO:0005525	Molecular Function	GTP binding
miR19	Contig12	GO:0003677	Molecular Function	DNA binding
miR17	Contig134	GO:0005215	Molecular Function	transporter activity
miR3508	Contig138	GO:0016491	Molecular Function	oxidoreductase activity
miR3508	Contig138	GO:0016491	Molecular Function	oxidoreductase activity
miR3508	Contig141	GO:0016491	Molecular Function	oxidoreductase activity
miR2	Contig142	GO:0031072	Molecular Function	heat shock protein binding
miR24	Contig143	GO:0003735	Molecular Function	structural constituent of ribosome
miR13	Contig14	GO:0005524	Molecular Function	ATP binding
miR169	Contig15371	GO:0005524	Molecular Function	ATP binding
miR169	Contig15371	GO:0016887	Molecular Function	ATPase activity
miR14	Contig15	GO:0004601	Molecular Function	peroxidase activity
miR14	Contig15	GO:0020037	Molecular Function	heme binding
miR156	Contig16626	GO:0045735	Molecular Function	nutrient reservoir activity
miR1515	Contig17666	GO:0031177	Molecular Function	phosphopantetheine binding
miR399	Contig1848	GO:0004553	Molecular Function	hydrolase activity, hydrolyzing O-glycosyl compounds
miR14	Contig20	GO:0003924	Molecular Function	GTPase activity
miR14	Contig20	GO:0005525	Molecular Function	GTP binding
miR14	Contig20	GO:0005525	Molecular Function	GTP binding
miR24	Contig2212	GO:0016597	Molecular Function	amino acid binding
miR24	Contig2212	GO:0016743	Molecular Function	carboxyl- or carbamoyltransferase activity
miR17	Contig22590	GO:0003777	Molecular Function	microtubule motor activity
miR17	Contig22590	GO:0005524	Molecular Function	ATP binding
miR14	Contig27	GO:0005198	Molecular Function	structural molecule activity
miR17	Contig33	GO:0003676	Molecular Function	nucleic acid binding
miR17	Contig33	GO:0005524	Molecular Function	ATP binding
miR17	Contig33	GO:0008026	Molecular Function	ATP-dependent helicase activity
miR397	Contig35	GO:0008415	Molecular Function	acyltransferase activity
miR398	Contig36	GO:0004372	Molecular Function	glycine hydroxymethyltransferase activity
miR398	Contig36	GO:0030170	Molecular Function	pyridoxal phosphate binding
miR398	Contig36	GO:0003995	Molecular Function	acyl-CoA dehydrogenase activity
miR172	Contig37	GO:0031072	Molecular Function	heat shock protein binding
miR403	Contig3969	GO:0016616	Molecular Function	oxidoreductase activity, acting on the CH-OH group of donors, NAD or NADP as acceptor
miR403	Contig3969	GO:0048037	Molecular Function	cofactor binding
miR1515	Contig39	GO:0005515	Molecular Function	protein binding
miR528	Contig4018	GO:0047800	Molecular Function	cysteamine dioxygenase activity
miR17	Contig4349	GO:0003747	Molecular Function	translation release factor activity
miR169	Contig46	GO:0003677	Molecular Function	DNA binding
miR169	Contig46	GO:0003677	Molecular Function	DNA binding
miR169	Contig46	GO:0015667	Molecular Function	site-specific DNA-methyltransferase (cytosine-N4-specific) activity
miR21	Contig4707	GO:0005488	Molecular Function	binding
miR164	Contig4766	GO:0005524	Molecular Function	ATP binding
miR397	Contig47	GO:0019887	Molecular Function	protein kinase regulator activity
miR17	Contig4815	GO:0003677	Molecular Function	DNA binding
miR528b	Contig49	GO:0047800	Molecular Function	cysteamine dioxygenase activity
miR20	Contig4	GO:0008270	Molecular Function	zinc ion binding
miR164	Contig54	GO:0003677	Molecular Function	DNA binding
miR164	Contig54	GO:0003677	Molecular Function	DNA binding
miR164	Contig54	GO:0003677	Molecular Function	DNA binding
miR168	Contig56	GO:0005198	Molecular Function	structural molecule activity
miR168	Contig56	GO:0005515	Molecular Function	protein binding
miR168	Contig56	GO:0005198	Molecular Function	structural molecule activity
miR168	Contig56	GO:0005515	Molecular Function	protein binding
miR168	Contig56	GO:0005198	Molecular Function	structural molecule activity
miR168	Contig56	GO:0005515	Molecular Function	protein binding
miR319	Contig5746	GO:0004553	Molecular Function	hydrolase activity, hydrolyzing O-glycosyl compounds
miR528	Contig6025	GO:0016773	Molecular Function	phosphotransferase activity, alcohol group as acceptor
miR169	Contig60	GO:0003677	Molecular Function	DNA binding
miR169	Contig60	GO:0003700	Molecular Function	transcription factor activity
miR2	Contig6139	GO:0030599	Molecular Function	pectinesterase activity
miR2118	Contig6258	GO:0005524	Molecular Function	ATP binding
miR2118	Contig6258	GO:0016163	Molecular Function	nitrogenase activity
miR2118	Contig6258	GO:0016491	Molecular Function	oxidoreductase activity
miR408	Contig66	GO:0005507	Molecular Function	copper ion binding
miR408	Contig66	GO:0009055	Molecular Function	electron carrier activity
miR14	Contig7146	GO:0003723	Molecular Function	RNA binding
miR408	Contig72	GO:0003677	Molecular Function	DNA binding
miR156	Contig73	GO:0004672	Molecular Function	protein kinase activity
miR156	Contig73	GO:0005524	Molecular Function	ATP binding
miR393	Contig7568	GO:0046872	Molecular Function	metal ion binding
miR397	Contig76	GO:0005507	Molecular Function	copper ion binding
miR397	Contig76	GO:0016491	Molecular Function	oxidoreductase activity
miR397	Contig76	GO:0016491	Molecular Function	oxidoreductase activity
miR166	Contig85	GO:0003735	Molecular Function	structural constituent of ribosome
miR14	Contig8697	GO:0000175	Molecular Function	3'-5'-exoribonuclease activity
miR14	Contig8697	GO:0003723	Molecular Function	RNA binding
miR396	Contig8937	GO:0000287	Molecular Function	magnesium ion binding
miR396	Contig8937	GO:0016829	Molecular Function	lyase activity
miR535	Contig9098	GO:0008725	Molecular Function	DNA-3-methyladenine glycosylase I activity
miR156	Contig96	GO:0003677	Molecular Function	DNA binding
miR169	ES718171	GO:0003677	Molecular Function	DNA binding
miR169	ES718171	GO:0003700	Molecular Function	transcription factor activity
miR394	GO263892	GO:0051082	Molecular Function	unfolded protein binding
miR159	GW948320	GO:0005525	Molecular Function	GTP binding
miR159	GW950762	GO:0004553	Molecular Function	hydrolase activity, hydrolyzing O-glycosyl compounds
miR156	GW953076	GO:0005509	Molecular Function	calcium ion binding
miR1507	GW966597	GO:0003700	Molecular Function	transcription factor activity
miR8	GW990367	GO:0008198	Molecular Function	ferrous iron binding
miR8	GW990367	GO:0016491	Molecular Function	oxidoreductase activity
miR397	HS076_F06	GO:0004553	Molecular Function	hydrolase activity, hydrolyzing O-glycosyl compounds
miR3508	HS181_A11	GO:0016491	Molecular Function	oxidoreductase activity
miR156	TFL_065_B03	GO:0016984	Molecular Function	ribulose-bisphosphate carboxylase activity

## Sheet: Biological Process
miRNA family	Target EST	Go id	Term_type	Name
miR159	AHTC1000547	GO:0015977	Biological Process	carbon utilization by fixation of carbon dioxide
miR14	AHTC1000805	GO:0045454	Biological Process	cell redox homeostasis
miR159	AHTC1002540	GO:0006633	Biological Process	fatty acid biosynthetic process
miR159	AHTC1002540	GO:0055114	Biological Process	oxidation reduction
miR408	AHTC1004566	GO:0055114	Biological Process	oxidation reduction
miR1511	AHTC1004711	GO:0006810	Biological Process	transport
miR1511	AHTC1004711	GO:0055085	Biological Process	transmembrane transport
miR1511	AHTC1004711	GO:0009058	Biological Process	biosynthetic process
miR1511	AHTC1004711	GO:0055114	Biological Process	oxidation reduction
miR396	AHTC1005991	GO:0045449	Biological Process	regulation of transcription
miR396	AHTC1006636	GO:0045449	Biological Process	regulation of transcription
miR396	AHTC1006736	GO:0045449	Biological Process	regulation of transcription
miR14	AHTC1007505	GO:0015979	Biological Process	photosynthesis
miR14	AHTC1007956	GO:0006468	Biological Process	protein amino acid phosphorylation
miR156	AHTC1008113	GO:0006396	Biological Process	RNA processing
miR399	AHTC1010943	GO:0005975	Biological Process	carbohydrate metabolic process
miR397	AHTC1011341	GO:0055114	Biological Process	oxidation reduction
miR397	AHTC1011341	GO:0055114	Biological Process	oxidation reduction
miR1515	AHTC1013529	GO:0045449	Biological Process	regulation of transcription
miR396	AHTC1016221	GO:0045449	Biological Process	regulation of transcription
miR166	AHTC1018155	GO:0008152	Biological Process	metabolic process
miR172	AHTC1018174	GO:0006355	Biological Process	regulation of transcription, DNA-dependent
miR16	AHTC1018300	GO:0055114	Biological Process	oxidation reduction
miR156	AHTC1019928	GO:0007186	Biological Process	G-protein coupled receptor protein signaling pathway
miR164	AHTC1022619	GO:0045449	Biological Process	regulation of transcription
miR164	AHTC1022619	GO:0045449	Biological Process	regulation of transcription
miR1515	AHTC1026345	GO:0006888	Biological Process	ER to Golgi vesicle-mediated transport
miR528	AHTC1026854	GO:0006807	Biological Process	nitrogen compound metabolic process
miR8	AHTC1028617	GO:0009765	Biological Process	photosynthesis, light harvesting
miR14	AHTC1029097	GO:0006886	Biological Process	intracellular protein transport
miR14	AHTC1029097	GO:0006888	Biological Process	ER to Golgi vesicle-mediated transport
miR14	AHTC1031662	GO:0044237	Biological Process	cellular metabolic process
miR528	AHTC1032213	GO:0006855	Biological Process	multidrug transport
miR528	AHTC1032213	GO:0055085	Biological Process	transmembrane transport
miR17	AHTC1032501	GO:0006259	Biological Process	DNA metabolic process
miR156	AHTC1033793	GO:0006810	Biological Process	transport
miR156	AHTC1033793	GO:0055085	Biological Process	transmembrane transport
miR14	AHTC1034584	GO:0009231	Biological Process	biosynthetic process
miR166	AHTC1034734	GO:0006810	Biological Process	transport
miR166	AHTC1034734	GO:0055085	Biological Process	transmembrane transport
miR14	AHTC1036290	GO:0007205	Biological Process	activation of protein kinase C activity by G-protein coupled receptor protein signaling pathway
miR14	AHTC1036672	GO:0007264	Biological Process	small GTPase mediated signal transduction
miR14	AHTC1036672	GO:0015031	Biological Process	protein transport
miR398	Contig100	GO:0006468	Biological Process	protein amino acid phosphorylation
miR166	Contig105	GO:0006511	Biological Process	ubiquitin-dependent protein catabolic process
miR166	Contig105	GO:0006511	Biological Process	ubiquitin-dependent protein catabolic process
miR169	Contig106	GO:0006355	Biological Process	regulation of transcription, DNA-dependent
miR169	Contig106	GO:0006355	Biological Process	regulation of transcription, DNA-dependent
miR169	Contig110	GO:0006355	Biological Process	regulation of transcription, DNA-dependent
miR169	Contig114	GO:0006355	Biological Process	regulation of transcription, DNA-dependent
miR22	Contig11849	GO:0006355	Biological Process	regulation of transcription, DNA-dependent
miR160	Contig118	GO:0006355	Biological Process	regulation of transcription, DNA-dependent
miR164	Contig123	GO:0006813	Biological Process	potassium ion transport
miR1515	Contig124	GO:0006888	Biological Process	ER to Golgi vesicle-mediated transport
miR156	Contig127	GO:0008152	Biological Process	metabolic process
miR19	Contig12	GO:0015074	Biological Process	DNA integration
miR17	Contig134	GO:0006857	Biological Process	oligopeptide transport
miR3508	Contig138	GO:0008152	Biological Process	metabolic process
miR3508	Contig138	GO:0008152	Biological Process	metabolic process
miR3508	Contig141	GO:0008152	Biological Process	metabolic process
miR24	Contig143	GO:0006412	Biological Process	translation
miR14	Contig14748	GO:0007067	Biological Process	mitosis
miR14	Contig14748	GO:0007067	Biological Process	mitosis
miR14	Contig14748	GO:0007067	Biological Process	mitosis
miR14	Contig14748	GO:0007067	Biological Process	mitosis
miR13	Contig14	GO:0006915	Biological Process	apoptosis
miR14	Contig15	GO:0006979	Biological Process	response to oxidative stress
miR14	Contig15	GO:0055114	Biological Process	oxidation reduction
miR399	Contig1848	GO:0005975	Biological Process	carbohydrate metabolic process
miR24	Contig2212	GO:0006520	Biological Process	cellular amino acid metabolic process
miR17	Contig22590	GO:0007018	Biological Process	microtubule-based movement
miR397	Contig35	GO:0009058	Biological Process	biosynthetic process
miR398	Contig36	GO:0006544	Biological Process	glycine metabolic process
miR398	Contig36	GO:0006563	Biological Process	L-serine metabolic process
miR398	Contig36	GO:0055114	Biological Process	oxidation reduction
miR528	Contig4018	GO:0055114	Biological Process	oxidation reduction
miR1515	Contig40	GO:0006888	Biological Process	ER to Golgi vesicle-mediated transport
miR17	Contig4349	GO:0006415	Biological Process	translational termination
miR169	Contig46	GO:0006334	Biological Process	nucleosome assembly
miR169	Contig46	GO:0032776	Biological Process	DNA methylation on cytosine
miR164	Contig4766	GO:0006457	Biological Process	protein folding
miR17	Contig4815	GO:0006334	Biological Process	nucleosome assembly
miR528	Contig49	GO:0055114	Biological Process	oxidation reduction
miR164	Contig54	GO:0045449	Biological Process	regulation of transcription
miR164	Contig54	GO:0045449	Biological Process	regulation of transcription
miR164	Contig54	GO:0045449	Biological Process	regulation of transcription
miR167	Contig5589	GO:0006626	Biological Process	protein targeting to mitochondrion
miR167	Contig5589	GO:0045039	Biological Process	protein import into mitochondrial inner membrane
miR168	Contig56	GO:0006886	Biological Process	intracellular protein transport
miR168	Contig56	GO:0016192	Biological Process	vesicle-mediated transport
miR168	Contig56	GO:0006886	Biological Process	intracellular protein transport
miR168	Contig56	GO:0016192	Biological Process	vesicle-mediated transport
miR168	Contig56	GO:0006886	Biological Process	intracellular protein transport
miR168	Contig56	GO:0016192	Biological Process	vesicle-mediated transport
miR319	Contig5746	GO:0005975	Biological Process	carbohydrate metabolic process
miR169	Contig60	GO:0006355	Biological Process	regulation of transcription, DNA-dependent
miR2	Contig6139	GO:0042545	Biological Process	cell wall modification
miR2118	Contig6258	GO:0009399	Biological Process	nitrogen fixation
miR2118	Contig6258	GO:0055114	Biological Process	oxidation reduction
miR408	Contig72	GO:0006334	Biological Process	nucleosome assembly
miR156	Contig73	GO:0006468	Biological Process	protein amino acid phosphorylation
miR393	Contig7568	GO:0030001	Biological Process	metal ion transport
miR397	Contig76	GO:0055114	Biological Process	oxidation reduction
miR397	Contig76	GO:0055114	Biological Process	oxidation reduction
miR166	Contig85	GO:0006412	Biological Process	translation
miR14	Contig8697	GO:0006396	Biological Process	RNA processing
miR535	Contig9098	GO:0006284	Biological Process	base-excision repair
miR160	Contig97	GO:0006904	Biological Process	vesicle docking during exocytosis
miR169	ES718171	GO:0006355	Biological Process	regulation of transcription, DNA-dependent
miR394	GO263892	GO:0006457	Biological Process	protein folding
miR171	GW933766	GO:0055085	Biological Process	transmembrane transport
miR159	GW948320	GO:0007017	Biological Process	microtubule-based process
miR159	GW950762	GO:0005975	Biological Process	carbohydrate metabolic process
miR1507	GW966597	GO:0006355	Biological Process	regulation of transcription, DNA-dependent
miR8	GW990367	GO:0006725	Biological Process	cellular aromatic compound metabolic process
miR397	HS076_F06	GO:0005975	Biological Process	carbohydrate metabolic process
miR3508	HS181_A11	GO:0008152	Biological Process	metabolic process
miR156	TFL_065_B03	GO:0015977	Biological Process	carbon utilization by fixation of carbon dioxide

## Sheet: Cellular Component
miRNA family	Target EST	Go id	Term_type	Name
miR159	AHTC1002540	GO:0005783	Cellular Component	endoplasmic reticulum
miR1511	AHTC1004711	GO:0016020	Cellular Component	membrane
miR396	AHTC1005991	GO:0005634	Cellular Component	nucleus
miR396	AHTC1006636	GO:0005634	Cellular Component	nucleus
miR396	AHTC1006736	GO:0005634	Cellular Component	nucleus
miR14	AHTC1007505	GO:0009654	Cellular Component	oxygen evolving complex
miR14	AHTC1007505	GO:0019898	Cellular Component	extrinsic to membrane
miR396	AHTC1016221	GO:0005634	Cellular Component	nucleus
miR156	AHTC1019928	GO:0016021	Cellular Component	integral to membrane
miR1515	AHTC1026345	GO:0005622	Cellular Component	intracellular
miR8	AHTC1028617	GO:0016020	Cellular Component	membrane
miR14	AHTC1029097	GO:0030127	Cellular Component	COPII vesicle coat
miR528	AHTC1032213	GO:0016020	Cellular Component	membrane
miR156	AHTC1033793	GO:0016020	Cellular Component	membrane
miR166	AHTC1034734	GO:0016021	Cellular Component	integral to membrane
miR14	AHTC1036672	GO:0005622	Cellular Component	intracellular
miR169	Contig106	GO:0005634	Cellular Component	nucleus
miR169	Contig106	GO:0005634	Cellular Component	nucleus
miR169	Contig110	GO:0005634	Cellular Component	nucleus
miR169	Contig114	GO:0005634	Cellular Component	nucleus
miR169	Contig114	GO:0016602	Cellular Component	CCAAT-binding factor complex
miR160	Contig118	GO:0005634	Cellular Component	nucleus
miR164	Contig123	GO:0008076	Cellular Component	voltage-gated potassium channel complex
miR164	Contig123	GO:0016020	Cellular Component	membrane
miR1515	Contig124	GO:0005622	Cellular Component	intracellular
miR156	Contig12819	GO:0016021	Cellular Component	integral to membrane
miR17	Contig134	GO:0016020	Cellular Component	membrane
miR24	Contig143	GO:0005622	Cellular Component	intracellular
miR24	Contig143	GO:0005840	Cellular Component	ribosome
miR24	Contig143	GO:0016021	Cellular Component	integral to membrane
miR14	Contig14748	GO:0005681	Cellular Component	spliceosomal complex
miR14	Contig14748	GO:0005681	Cellular Component	spliceosomal complex
miR14	Contig14748	GO:0005681	Cellular Component	spliceosomal complex
miR14	Contig14748	GO:0005681	Cellular Component	spliceosomal complex
miR1515	Contig40	GO:0005622	Cellular Component	intracellular
miR169	Contig46	GO:0000786	Cellular Component	nucleosome
miR169	Contig46	GO:0005634	Cellular Component	nucleus
miR164	Contig4766	GO:0005737	Cellular Component	cytoplasm
miR397	Contig47	GO:0005956	Cellular Component	protein kinase CK2 complex
miR17	Contig4815	GO:0000786	Cellular Component	nucleosome
miR20	Contig4	GO:0005622	Cellular Component	intracellular
miR167	Contig5589	GO:0042719	Cellular Component	mitochondrial intermembrane space protein transporter complex
miR168	Contig56	GO:0030126	Cellular Component	COPI vesicle coat
miR168	Contig56	GO:0030126	Cellular Component	COPI vesicle coat
miR168	Contig56	GO:0030126	Cellular Component	COPI vesicle coat
miR169	Contig60	GO:0005634	Cellular Component	nucleus
miR169	Contig60	GO:0016602	Cellular Component	CCAAT-binding factor complex
miR2	Contig6139	GO:0005618	Cellular Component	cell wall
miR2118	Contig6258	GO:0016612	Cellular Component	molybdenum-iron nitrogenase complex
miR408	Contig72	GO:0000786	Cellular Component	nucleosome
miR408	Contig72	GO:0005634	Cellular Component	nucleus
miR166	Contig85	GO:0005622	Cellular Component	intracellular
miR166	Contig85	GO:0005840	Cellular Component	ribosome
miR168	Contig87	GO:0016021	Cellular Component	integral to membrane
miR13	Contig9422	GO:0016021	Cellular Component	integral to membrane
miR2914	Contig94	GO:0016021	Cellular Component	integral to membrane
miR156	Contig96	GO:0005634	Cellular Component	nucleus
miR160	Contig97	GO:0000145	Cellular Component	exocyst
miR169	ES718171	GO:0005634	Cellular Component	nucleus
miR169	ES718171	GO:0016602	Cellular Component	CCAAT-binding factor complex
miR159	GW948320	GO:0005874	Cellular Component	microtubule
miR397	TFL_039_C01	GO:0016020	Cellular Component	membrane

## Sheet: Kegg annotation
miRNA family	Target EST	K num	Class
miR8	Contig9	K04079	Genetic Information Processing; Folding, Sorting and Degradation; Chaperones and folding catalysts [BR:ko03110] Genetic Information Processing; Folding, Sorting and Degradation; Protein processing in endoplasmic reticulum [PATH:ko04141] Genetic Information Processing; Folding, Sorting and Degradation; Proteasome [BR:ko03051] Organismal Systems; Immune System; NOD-like receptor signaling pathway […
miR23	Contig13	K00026	Metabolism; Carbohydrate Metabolism; Citrate cycle (TCA cycle) [PATH:ko00020] Metabolism; Carbohydrate Metabolism; Pyruvate metabolism [PATH:ko00620] Metabolism; Carbohydrate Metabolism; Glyoxylate and dicarboxylate metabolism [PATH:ko00630] Metabolism; Energy Metabolism; Carbon fixation in photosynthetic organisms [PATH:ko00710]
miR14	Contig20	K02358	Genetic Information Processing; Translation; Translation factors [BR:ko03012] Organismal Systems; Environmental Adaptation; Plant-pathogen interaction [PATH:ko04626]
miR169	Contig46	K11251	Genetic Information Processing; Replication and Repair; Chromosome [BR:ko03036] Human Diseases; Immune System Diseases; Systemic lupus erythematosus [PATH:ko05322]
miR397	Contig47	K03115	Environmental Information Processing; Signal Transduction; Wnt signaling pathway [PATH:ko04310] Cellular Processes; Cell Communication; Adherens junction [PATH:ko04520] Cellular Processes; Cell Communication; Tight junction [PATH:ko04530] Organismal Systems; Environmental Adaptation; Circadian rhythm - plant [PATH:ko04712]
miR171	Contig50	K13523	Metabolism; Lipid Metabolism; Glycerolipid metabolism [PATH:ko00561] Metabolism; Lipid Metabolism; Glycerophospholipid metabolism [PATH:ko00564] Metabolism; Lipid Metabolism; Lipid biosynthesis proteins [BR:ko01004]
miR166	Contig85	K02961	Genetic Information Processing; Translation; Ribosome [PATH:ko03010] Genetic Information Processing; Translation; Ribosome [BR:ko03011]
miR535	Contig112	K13648	Metabolism; Carbohydrate Metabolism; Starch and sucrose metabolism [PATH:ko00500] Metabolism; Carbohydrate Metabolism; Amino sugar and nucleotide sugar metabolism [PATH:ko00520] Metabolism; Glycan Biosynthesis and Metabolism; Glycosyltransferases [BR:ko01003]
miR156	Contig120	K00278	Metabolism; Amino Acid Metabolism; Alanine, aspartate and glutamate metabolism [PATH:ko00250] Metabolism; Metabolism of Cofactors and Vitamins; Nicotinate and nicotinamide metabolism [PATH:ko00760]
miR8	Contig131	K12450	Metabolism; Carbohydrate Metabolism; Amino sugar and nucleotide sugar metabolism [PATH:ko00520]
miR24	Contig143	K02989	Genetic Information Processing; Translation; Ribosome [PATH:ko03010] Genetic Information Processing; Translation; Ribosome [BR:ko03011]
miR16	AHTC1010143	K00279	Metabolism; Metabolism of Terpenoids and Polyketides; Zeatin biosynthesis [PATH:ko00908]
miR17	AHTC1032501	K13412	Metabolism; Enzyme Families; Protein kinases [BR:ko01001] Organismal Systems; Environmental Adaptation; Plant-pathogen interaction [PATH:ko04626] Human Diseases; Infectious Diseases; Toxoplasmosis [PATH:ko05145]
miR14	Contig21056	K08679	Metabolism; Carbohydrate Metabolism; Starch and sucrose metabolism [PATH:ko00500] Metabolism; Carbohydrate Metabolism; Amino sugar and nucleotide sugar metabolism [PATH:ko00520]
miR159	AHTC1000547	K01602	Metabolism; Carbohydrate Metabolism; Glyoxylate and dicarboxylate metabolism [PATH:ko00630] Metabolism; Energy Metabolism; Carbon fixation in photosynthetic organisms [PATH:ko00710]
miR396	AHTC1016568	K12741	Genetic Information Processing; Transcription; Spliceosome [PATH:ko03040] Genetic Information Processing; Transcription; Spliceosome [BR:ko03041]
miR397	TFL_039_C01	K11939	Unclassified; Poorly Characterized; General function prediction only
miR2118	Contig6258	K02588	Metabolism; Energy Metabolism; Nitrogen metabolism [PATH:ko00910] Metabolism; Xenobiotics Biodegradation and Metabolism; Chloroalkane and chloroalkene degradation [PATH:ko00625]
miR528	Contig6025	K00888	Metabolism; Carbohydrate Metabolism; Inositol phosphate metabolism [PATH:ko00562] Environmental Information Processing; Signal Transduction; Phosphatidylinositol signaling system [PATH:ko04070]
miR394	GO263892	K03686	Genetic Information Processing; Folding, Sorting and Degradation; Chaperones and folding catalysts [BR:ko03110]
miR3508	HS018_A02	K03301	Unclassified; Cellular Processes and Signaling; Other ion-coupled transporters
miR22	AHTC1002952	K06067	Genetic Information Processing; Replication and Repair; Chromosome [BR:ko03036] Environmental Information Processing; Signal Transduction; Notch signaling pathway [PATH:ko04330] Cellular Processes; Cell Growth and Death; Cell cycle [PATH:ko04110]
miR8	AHTC1028617	K08909	Metabolism; Energy Metabolism; Photosynthesis - antenna proteins [PATH:ko00196] Metabolism; Energy Metabolism; Photosynthesis proteins [BR:ko00194]
miR14	AHTC1031662	K08679	Metabolism; Carbohydrate Metabolism; Starch and sucrose metabolism [PATH:ko00500] Metabolism; Carbohydrate Metabolism; Amino sugar and nucleotide sugar metabolism [PATH:ko00520]
miR14	AHTC1034584	K02858	Metabolism; Metabolism of Cofactors and Vitamins; Riboflavin metabolism [PATH:ko00740]
